# Supplementary material for: Morphological Effects of Au Nanoparticles on Electrochemical Sensing Platforms for Nitrite Detection
Source: Molecules. 2023 Jun 23;28(13):4934. doi: 10.3390/molecules28134934 (PMC10343565; doi:10.3390/molecules28134934)
Supplement: Supplementary file 1 [file molecules-28-04934-s001.zip]

Archive with 1 entries (1 files):
- molecules-2424294-supplementary.pdf
